# Supplementary material for: High-precision CA-ID-TIMS zircon U-Pb geochronology: a review of the Neoproterozoic time scale
Source: Natl Sci Rev. 2025 May 21;12(9):nwaf206. doi: 10.1093/nsr/nwaf206 (PMC12342614; doi:10.1093/nsr/nwaf206)
Supplement: nwaf206_Supplemental_File [file nwaf206_supplemental_file.xlsx]

## Sheet: 2025 NSR
Table S1 Summary of radio-isotopic dates discussed in this study
Event	Stratigraphy					Radio-isotopic data
of interest	Location	Group	Formation	Member/unit	Sampled horizon	Date (Ma)	+/- X	+/- Y	+/- Z	Age interpretation	Sample dated	Methods	Sample ID	Reference	Link
Bitter Springs	F834 section, Mount Harper, Canada	Fifteenmile		PF1a	Upper PF1a	811.51	0.25			Depositional age	Volcanic ash	CA-ID-TIMS zircon U-Pb	F834_147.5	Macdonald et al., 2010	https://www.science.org/doi/abs/10.1126/science.1183325
Bitter Springs	Mount Slipper, Yukon, Canada	Fifteenmile			4.15 m below the base of ASM interval	810.7	5.8		6.3	Depositional age	Black shale	Re-Os isochron	J1406	Cohen et al., 2017	https://doi.org/10.1126/sciadv.1700095
Bitter Springs	West Mai Kenetal Synclinorium, Ethiopia	Tambien	Tsedia		Upper Tsedia	788.72	0.24	0.4	0.94	Depositional age	Volcanic ash	CA-ID-TIMS zircon U-Pb	T2	Swanson-Hysell et al., 2015	https://doi.org/10.1130/G36347.1
Russøya	Svalbard, Norway	Akademikerbreen	Elbobreen	Russøya		737.5			9.6	Depositional age	Black shale	Re-Os isochron	SR-161.5	Millikin et al., 2022	https://doi.org/10.1130/G49593.1
DOUNCE/Shuram	Well L, South Oman Salt Basin, Omam	Nafun	Khufai		Basal Khufai Fm.	578.2			5.9	Depositional age	Organic-rich shale	Re-Os isochron	Well L	Rooney et al., 2020	https://doi.org/10.1073/pnas.2002918117
DOUNCE/Shuram	Wernecke Mountains, Canada	Rackla	Nadaleen		Upper Nadaleen Fm.	574			4.7	Depositional age	Black calcareous mudstone	Re-Os isochron	J1719	Rooney et al., 2020	https://doi.org/10.1073/pnas.2002918117
DOUNCE/Shuram	Well M, South Oman Salt Basin, Oman	Nafun	Buah		Basal Buah Formation	567.7			7.4	Depositional age	Organic-rich rock	Re-Os isochron	M2	Cantine et al., 2024	https://doi.org/10.1038/s43247-024-01630-1
DOUNCE/Shuram	Ogilvie Mountains, Canada	Rackla	PH4		Upper PH4 Unit	567.3			3	Depositional age	Black calcareous mudstone	Re-Os isochron	A1707	Rooney et al., 2020	https://doi.org/10.1073/pnas.2002918117
DOUNCE/Shuram	Well M, South Oman Salt Basin, Oman	Nafun	Buah		Lower Buah Formation	562.7			3.8	Depositional age	Organic-rich shale	Re-Os isochron	Well M	Rooney et al., 2020	https://doi.org/10.1073/pnas.2002918117
DOUNCE/Shuram	Wengxiu section, Guizhou		Liuchapo	Dolostone unit	1 m below the dolostone/chert contact	556.38	0.14	0.27	0.65	Depositional age	Volcanic ash	CA-ID-TIMS zircon U-Pb	17GZWX01	Yang et al., 2021	https://doi.org/10.1126/sciadv.abi9643
LIP	Hubei, China	Yaolinghe		Hubei-Shaanxi Magmatic Province	Lower part of the group	720.21	0.32	0.44	0.89	Eruption age	Rhyolite	CA-ID-TIMS zircon U-Pb	18SQ60	Lu et al., 2022	https://doi.org/10.1016/j.epsl.2022.117736
LIP	Arctic Canada			Franklin LIP		719.86	0.21	0.3	0.79	Emplacement age	Gabbro	CA-ID-TIMS zircon U-Pb	17RAT-R35B1	Pu et al., 2022	https://doi.org/10.1126/sciadv.adc9430
LIP	Arctic Canada			Franklin LIP		719.08	0.22	0.3	0.79	Emplacement age	Hornblende diorite	CA-ID-TIMS zircon U-Pb	F1966	Pu et al., 2022	https://doi.org/10.1126/sciadv.adc9430
LIP	Arctic Canada			Franklin LIP		719.04	0.19	0.28	0.79	Emplacement age	Granitic sample	CA-ID-TIMS zircon U-Pb	93JP-71JB	Pu et al., 2022	https://doi.org/10.1126/sciadv.adc9430
LIP	Arctic Canada			Franklin LIP		718.96	0.21	0.29	0.79	Emplacement age	Hornblende quartz diorite	CA-ID-TIMS zircon U-Pb	93JP-93L	Pu et al., 2022	https://doi.org/10.1126/sciadv.adc9430
LIP	Arctic Canada			Franklin LIP		718.77	0.3	0.36	0.82	Emplacement age	Hornblende quartz diorite	CA-ID-TIMS zircon U-Pb	93JP-93K	Pu et al., 2022	https://doi.org/10.1126/sciadv.adc9430
LIP	Arctic Canada			Franklin LIP		718.61	0.3	0.36	0.82	Emplacement age	Hornblende diorite	CA-ID-TIMS zircon U-Pb	14RAT-513A	Pu et al., 2022	https://doi.org/10.1126/sciadv.adc9430
LIP	Steensby Land sill complex, Greenland			Franklin LIP		718.82	0.26	0.4	0.87	Emplacement age	Mafic intrusion	CA-ID-TIMS zircon U-Pb	SLSC	Dufour et al., 2023	https://doi.org/10.1016/j.epsl.2023.118259
LIP	Dybbol sill, Baffin Island, Canada			Franklin LIP		718.43	0.21	0.36	0.85	Emplacement age	Mafic intrusion	CA-ID-TIMS zircon U-Pb	H049	Dufour et al., 2023	https://doi.org/10.1016/j.epsl.2023.118259
LIP	Thule dyke, Greenland			Franklin LIP		718.12	0.94	0.98	1.2	Emplacement age	Mafic intrusion	CA-ID-TIMS zircon U-Pb	DPT	Dufour et al., 2023	https://doi.org/10.1016/j.epsl.2023.118259
LIP	Fury and Hecla dyke, Baffin Island, Canada			Franklin LIP		717.73	0.72	0.77	1.1	Emplacement age	Mafic intrusion	CA-ID-TIMS zircon U-Pb	H048	Dufour et al., 2023	https://doi.org/10.1016/j.epsl.2023.118259
Glaciations	southwest Virginia, USA		Mount Rogers		Top of the formation	752.6	+0.12/-0.65			Eruption age	Rhyolite	CA-ID-TIMS zircon U-Pb	KR18-04	MacLennan et al., 2020	https://doi.org/10.1126/sciadv.aay6647
Glaciations	southwest Virginia, USA		Mount Rogers		Top of the formation	752.06	+0.40/-0.54			Eruption age	Rhyolite	CA-ID-TIMS zircon U-Pb	KR18-01	MacLennan et al., 2020	https://doi.org/10.1126/sciadv.aay6647
Glaciations	southwest Virginia, USA		Konnarock		Top of the formation	751.28	+0.10/-0.71			Eruption age	Rhyolite	CA-ID-TIMS zircon U-Pb	KR18-05	MacLennan et al., 2020	https://doi.org/10.1126/sciadv.aay6647
Glaciations	ES1772, farm Trekpoort 96, Namibia	Port Nolloth	Rosh Pinah		Middle of the formation	752.38	0.26	0.41	0.9	Eruption age	Rhyolite	CA-ID-TIMS zircon U-Pb	ES1772-8	Pu et al., 2023	https://doi.org/10.1016/j.epsl.2023.118472
Glaciations	ES1772, farm Trekpoort 96, Namibia	Port Nolloth	Rosh Pinah		Middle of the formation	751.82	0.32	0.46	0.93	Eruption age	Rhyolite	CA-ID-TIMS zircon U-Pb	ES1772-8	Pu et al., 2023	https://doi.org/10.1016/j.epsl.2023.118472
Glaciations	Quruqtagh area, Tarim, China	Quruqtagh	Bayisi		Base of the formation	740	7			Eruption age	Felsic volcanic rock	SHRIMP zircon U-Pb	V1: Xb006	Xu et al., 2009	https://doi.org/10.1016/j.precamres.2008.10.008
Glaciations	Kipushi Basin, Zambia	Nguba	Mwashya		Top of the formation	727.3			4.9	Depositional age	Black shale	Re-Os isochron	MJ-31–MJ-37	Rooney et al., 2015	https://doi.org/10.1130/G36511.1
Glaciations	Quruqtagh area, Tarim, China	Quruqtagh	Bayisi		Top of the formation	725	10			Eruption age	Andesitic to basaltic volcanic rock	SHRIMP zircon U-Pb	V2: A03112	Xu et al., 2009	https://doi.org/10.1016/j.precamres.2008.10.008
Glaciations	Guangxi, China		Gongdong		Upper part of the formation	720.16	1.4	1.42	2.07	Depositional age	Tuffaceous siltstone	CA-ID-IRMS zircon U-Pb	2017SC01	Lan et al., 2020	https://doi.org/10.1016/j.precamres.2019.105555
Glaciations	Samre, Ethiopia		Mariam Bohkahko		Upper part of the formation	719.68	0.46			Depositional age	Tuffaceous siltstones	CA-ID-TIMS zircon U-Pb	SAM-ET-04	MacLennan et al., 2018	https://doi.org/10.1130/G40171.1
Glaciations	Samre, Ethiopia		Mariam Bohkahko		Upper part of the formation	719.58	0.56			Depositional age	Tuffaceous siltstones	CA-ID-TIMS zircon U-Pb	SAM-ET-03	MacLennan et al., 2018	https://doi.org/10.1130/G40171.1
Glaciations	Hula Hula River, Kikiktat Mountain, USA		Hula Hula diamictite		Base of the Hula Hula diamictite	719.47	0.29			Maximum depositional age	Diamictite	CA-ID-TIMS zircon U-Pb	F624B	Cox et al., 2015	https://doi.org/10.1130/L435.1
Glaciations	Coal Creek Inlier, Yukon, Canada		Mount Harper Volcanics			718.1	0.3	0.5	0.9	Eruption age	Rhyolite	CA-ID-TIMS zircon U-Pb	15PM06	Macdonald et al., 2018	https://doi.org/10.1016/j.precamres.2017.08.015
Glaciations	Coal Creek Inlier, Yukon, Canada		Mount Harper Volcanics			718.1	0.2	0.4	0.8	Eruption age	Rhyolite	CA-ID-TIMS zircon U-Pb	15PM08	Macdonald et al., 2018	https://doi.org/10.1016/j.precamres.2017.08.015
Glaciations	Coal Creek Inlier, Yukon, Canada		Mount Harper Volcanics			717.8	0.2	0.4	0.8	Eruption age	Rhyolite	CA-ID-TIMS zircon U-Pb	F837A	Macdonald et al., 2018	https://doi.org/10.1016/j.precamres.2017.08.015
Glaciations	Coal Creek Inlier, Yukon, Canada		Mount Harper Volcanics			717.7	0.3	0.5	0.9	Eruption age	Rhyolite	CA-ID-TIMS zircon U-Pb	F837C	Macdonald et al., 2018	https://doi.org/10.1016/j.precamres.2017.08.015
Glaciations	Coal Creek Inlier, Yukon, Canada		Mount Harper Volcanics			717.4	0.2	0.4	0.8	Eruption age	Rhyolite	CA-ID-TIMS zircon U-Pb	F837B	Macdonald et al., 2010	https://doi.org/10.1126/science.1183325
Glaciations	Coal Creek Inlier, Yukon, Canada		Eagle Creek			716.9	0.4	0.5	0.9	Depositional age	Volcanic ash	CA-ID-TIMS zircon U-Pb	F917-1	Macdonald et al., 2018	https://doi.org/10.1016/j.precamres.2017.08.015
Glaciations	Coal Creek Inlier, Yukon, Canada		Eagle Creek			716.5	0.2	0.4	0.8	Depositional age	Volcanic ash	CA-ID-TIMS zircon U-Pb	F840A	Macdonald et al., 2010	https://doi.org/10.1126/science.1183325
Glaciations	Jabal Akhdar, Oman	Abu Mahara	Ghubrah			711.52	0.2	0.31	1.09	Depositional age	Volcaniclastic tuff	CA-ID-TIMS zircon U-Pb	WM54	Bowring et al., 2007	https:/​/​doi.org/​10.2475/​10.2007.01
Glaciations	South Australia		Wilyerpa			663.03	0.11	0.33	0.76	Depositional age	Volcanic ash	CA-ID-TIMS zircon U-Pb	P1634	Cox et al., 2018	https://doi.org/10.1016/j.precamres.2018.07.007
Glaciations	Guizhou, China		Datangpo		Lower part of the formation	660.98	0.18	0.31	0.74	Depositional age	Volcanic ash	CA-ID-TIMS zircon U-Pb	17GZGZ01	Rooney et al., 2020	https://doi.org/10.1130/G47246.1
Glaciations	Guizhou, China		Datangpo		Lower part of the formation	658.97	0.22	0.33	0.76	Depositional age	Volcanic ash	CA-ID-TIMS zircon U-Pb	FDM14-13	Rooney et al., 2020	https://doi.org/10.1130/G47246.1
Glaciations	Guizhou, China		Datangpo		Lower part of the formation	658.8	0.5	0.54	1.49	Depositional age	Volcanic ash	CA-ID-IRMS zircon U-Pb	17LSJ-17	Zhou et al., 2019	https://doi.org/10.1130/G45719.1
Glaciations	Guizhou, China		Datangpo		Upper part of the formation	657.17	0.27	0.37	0.78	Depositional age	Volcanic ash	CA-ID-TIMS zircon U-Pb	FDM14-14	Rooney et al., 2020	https://doi.org/10.1130/G47246.1
Glaciations	Hunan, China		Datangpo		Upper part of the formation	654.5	3.8			Depositional age	Volcanic ash	SHRIMP zircon U-Pb	05-NT-2	Zhang et al., 2008	https://doi.org/10.1111/j.1365-3121.2008.00819.x
Glaciations	Guizhou, China		Datangpo		Middle part of the formation	654.2	2.7			Depositional age	Volcanic ash	CAMECA SIMS zircon U-Pb	WJP713-1	Liu et al., 2015	https://doi.org/10.1007/s11434-015-0790-3
Glaciations	Death Valley, California, USA		Kingston Peak	Thorndike		651.69	0.64	0.73	0.99	Maximum depositional age	Siltstone	CA-ID-TIMS zircon U-Pb	L1502	Nelson et al., 2020	https://doi.org/10.1130/G47668.1
Glaciations	Northern Namibia		Ghaub		Middle part of the formation	639.29	0.26	0.31	0.75	Depositional age	Volcanic ash	CA-ID-TIMS zircon U-Pb	DW-1	Prave et al., 2016	https://doi.org/10.1130/G38089.1
Glaciations	Fransfontein Ridge, Namibia		Ghaub		Basal part of the formation	638.93	0.32			Depositional age	Volcanic ash	CA-ID-TIMS zircon U-Pb	AT22 FRAN GC 06	Tasistro-Hart et al., 2025	https://doi.org/10.1073/pnas.2418281122
Glaciations	Fransfontein Ridge, Namibia		Ghaub		Basal part of the formation	638.66	0.4			Depositional age	Volcanic ash	CA-ID-TIMS zircon U-Pb	MN1502-13	Tasistro-Hart et al., 2025	https://doi.org/10.1073/pnas.2418281122
Glaciations	Fransfontein Ridge, Namibia		Ghaub		Basal part of the formation	638.45	0.1			Depositional age	Volcanic ash	CA-ID-TIMS zircon U-Pb	AT22 FRAN 17 29	Tasistro-Hart et al., 2025	https://doi.org/10.1073/pnas.2418281122
Glaciations	Fransfontein Ridge, Namibia		Ghaub		Middle part of the formation	638.23	0.11			Depositional age	Volcanic ash	CA-ID-TIMS zircon U-Pb	AT21 FRAN 24 = DW-1	Tasistro-Hart et al., 2025	https://doi.org/10.1073/pnas.2418281122
Glaciations	Tasmania, Australia		Cottons Breccia		Topmost of the formation	636.41	0.34			Maximum depositional age	Sandstone	CA-ID-TIMS zircon U-Pb	4 (R008187)	Calver et al., 2013	https://doi.org/10.1130/G34568.1
Glaciations	Wuhe-Gaojiaxi Section, Hubei, China		Doushantuo	Cap carbonate	Contact between lower and upper cap carbonate	635.23	0.57			Depositional age	Volcanic ash	CA-ID-TIMS zircon U-Pb	YG-04-15	Condon et al., 2005	https://doi.org/10.1126/science.1107765
Glaciations	Northern Namibia		Ghaub		Upper part of the formation	635.21	0.59	0.61	0.92	Depositional age	Volcanic ash	CA-ID-TIMS zircon U-Pb	NAV-00-2B	Prave et al., 2016	https://doi.org/10.1130/G38089.1
Glaciations	Yunnan, China		Nantuo		Topmost of the formation	634.57	0.88	0.9	1.61	Depositional age	Volcanic ash	CA-ID-IRMS zircon U-Pb	ES-1	Zhou et al., 2019	https://doi.org/10.1130/G45719.1
Glaciations	Jiuqunao section, Hubei, China		Doushantuo	D2	5 m above the cap carbonate	632.5	0.48			Depositional age	Volcanic ash	CA-ID-TIMS zircon U-Pb	YG-04-2	Condon et al., 2005	https://doi.org/10.1126/science.1107765
Glaciations	Mackenzie Mountains, Canada		Sheepbed			632.3			5.9	Depositional age	Black shale	Re-Os isochron	SpB-6	Rooney et al., 2015	https://doi.org/10.1130/G36511.1
Glaciations	Svalbard, Norway	Polarisbreen	Dracoisen			631.2			3.8	Depositional age	Black shale	Re-Os isochron	J1630	Millikin et al., 2022	https://doi.org/10.1130/G49593.1
Glaciations	SW end of Great Colinet Island, Avalon Peninsula, Canada	Conception	Mall Bay		6.55 m below Mall Bay/Gaskiers contact	580.9	0.4	0.53	0.82	Depositional age	Volcanic ash	CA-ID-TIMS zircon U-Pb	GCI-neg6.55	Pu et al., 2016	https://doi.org/10.1130/G38284.1
Glaciations	SW end of Great Colinet Island, Avalon Peninsula, Canada	Conception	Mall Bay		7.75 m below Mall Bay/Gaskiers contact	580.34	0.52	0.62	0.88	Depositional age	Volcanic ash	CA-ID-TIMS zircon U-Pb	GCI-neg7.75	Pu et al., 2016	https://doi.org/10.1130/G38284.1
Glaciations	North Point, St. Mary's Harbour, Canada	Conception	Drook		0.9 m above the Drook/Gaskiers contact	579.88	0.44	0.52	0.81	Depositional age	Volcanic ash	CA-ID-TIMS zircon U-Pb	NoP-0.9	Pu et al., 2016	https://doi.org/10.1130/G38284.1
Glaciations	Old Bonaventure section, Bonavista Peninsula, Canada	Musgravetown	Rocky Harbour		11.1 m below the base of the Trinity diamictite	579.63	0.15	0.29	0.68	Depositional age	Volcanic ash	CA-ID-TIMS zircon U-Pb	B1552 42.2	Pu et al., 2016	https://doi.org/10.1130/G38284.1
Glaciations	Old Bonaventure section, Bonavista Peninsula, Canada	Musgravetown	Rocky Harbour		in the lower part of Trinity diamictite (6.7 m above the base)	579.35	0.33	0.42	0.75	Maximum age	Diamictite	CA-ID-TIMS zircon U-Pb	OBJP-03	Pu et al., 2016	https://doi.org/10.1130/G38284.1
Glaciations	Old Bonaventure section, Bonavista Peninsula, Canada	Musgravetown	Rocky Harbour		47.8 m above the top of Trinity diamictite	579.24	0.17	0.3	0.69	Depositional age	Volcanic ash	CA-ID-TIMS zircon U-Pb	OBJP-01	Pu et al., 2016	https://doi.org/10.1130/G38284.1
Ediacaran fossils	Zhangcunping section, Hubei, China		Doushantuo		Unit4/Unit5 contact	612.48	0.62	0.67	0.94	Maximum age	Mudstone	CA-ID-TIMS zircon U-Pb	18SC25	Yang et al., 2021	https://doi.org/10.1126/sciadv.abi9643
Ediacaran fossils	Charnwood Forest area, England	Blackbrook	Ives Head		Lower part of the formation	612.15	0.7	0.93	1.14	Maximum age	Volcaniclastic sandstone	CA-ID-TIMS zircon U-Pb	916	Noble et al., 2015	https://doi.org/10.1130/B31013.1
Ediacaran fossils	Charnwood Forest area, England	Blackbrook	Ives Head		Lower part of the formation	611.71	0.55	0.83	1.05	Maximum age	Volcaniclastic sandstone	CA-ID-TIMS zircon U-Pb	836	Noble et al., 2015	https://doi.org/10.1130/B31013.1
Ediacaran fossils	Charnwood Forest area, England	Blackbrook	Ives Head	South Quarry Breccia	Top of the formation	611.28	0.57	0.83	1.06	Maximum age	Mudstone in volcaniclastic sandstone matrix	CA-ID-TIMS zircon U-Pb	917	Noble et al., 2015	https://doi.org/10.1130/B31013.1
Ediacaran fossils	Zhangcunping section, Hubei, China		Doushantuo		Unit4/Unit5 contact	609			5	Maximum age	Mudstone	CAMECA SIMS zircon U-Pb	15LZash1	Zhou et al., 2017	https://doi.org/10.1017/S0016756816001175
Ediacaran fossils	Anhui, China		Lantian		Lantian biota	602			7	Depositional age	Black shale	Re-Os isochron	RO1157-1176	Yang et al., 2022	https://doi.org/10.1130/G49734.1
Ediacaran fossils	Jiulongwan section, Hubei, China		Doushantuo	D2	58 m above the base of Doushantuo Fm.	587.5	3.6			Depositional age	Black shale	Re-Os isochron	F1404	Yang et al., 2021	https://doi.org/10.1126/sciadv.abi9643
Ediacaran fossils	Wenghui section, Guizhou, China		Doushantuo		1 m below the 'Carbonate B' in Zhu et al. (2012)	585.7	2.8			Depositional age	Black shale	Re-Os isochron	A1606	Yang et al., 2021	https://doi.org/10.1126/sciadv.abi9643
Ediacaran fossils	Mistaken Point Ecological Reserve, Canada	Conception	Drook		747 m above the base of the section	574.17	0.19	0.24	0.66	Depositional age	Volcanic ash	CA-ID-TIMS zircon U-Pb	DRK-10	Matthews et al., 2021	https://doi.org/10.1130/B35646.1
Ediacaran fossils	Mistaken Point Ecological Reserve, Canada	Conception	Briscal		790 m above the base of the section	571.38	0.16	0.25	0.66	Depositional age	Volcanic ash	CA-ID-TIMS zircon U-Pb	DRK-1	Matthews et al., 2021	https://doi.org/10.1130/B35646.1
Ediacaran fossils	Charnwood Forest area, England	Maplewell	Beacon Hill	Benscliffe breccia	Basal part of the formation	569.08	0.45	0.73	0.94	Depositional age	Volcaniclastic sandstone	CA-ID-TIMS zircon U-Pb	918	Noble et al., 2015	https://doi.org/10.1130/B31013.1
Ediacaran fossils	Mistaken Point Ecological Reserve, Canada	Conception	Briscal		880 m above the base of the section	567.63	0.21	0.26	0.66	Depositional age	Volcanic ash	CA-ID-TIMS zircon U-Pb	BRS-1	Matthews et al., 2021	https://doi.org/10.1130/B35646.1
Ediacaran fossils	Charnwood Forest area, England	Maplewell	Beacon Hill	(Bardon Quarry)	Lower part of the formation	565.22	0.33	0.65	0.89	Depositional age	Volcaniclastic sandstone	CA-ID-TIMS zircon U-Pb	907	Noble et al., 2015	https://doi.org/10.1130/B31013.1
Ediacaran fossils	Mistaken Point Ecological Reserve, Canada	Conception	Mistaken Point		1315 m above the base of the section	565	0.16	0.22	0.64	Depositional age	Volcanic ash	CA-ID-TIMS zircon U-Pb	MP-14	Matthews et al., 2021	https://doi.org/10.1130/B35646.1
Ediacaran fossils	Mistaken Point Ecological Reserve, Canada	St. John’s	Trepassey		1413m above the base of the section	564.71	0.63	0.65	0.88	Depositional age	Volcanic ash	CA-ID-TIMS zircon U-Pb	LC-1	Matthews et al., 2021	https://doi.org/10.1130/B35646.1
Ediacaran fossils	Mistaken Point Ecological Reserve, Canada	St. John’s	Fermeuse		1685 m above the base of the section	564.13	0.2	0.25	0.65	Maximum age	Volcanic ash	CA-ID-TIMS zircon U-Pb	SH-2	Matthews et al., 2021	https://doi.org/10.1130/B35646.1
Ediacaran fossils	Charnwood Forest area, England	Maplewell	Bradgate	Park breccia	Basal part of the formation	561.85	0.34	0.66	0.89	Depositional age	Mudstone in volcaniclastic sandstone matrix	CA-ID-TIMS zircon U-Pb	912	Noble et al., 2015	https://doi.org/10.1130/B31013.1
Ediacaran fossils	Agma, White Sea, Russia		Verkhovka		Basal part of the formation	557.28	0.14	0.22	0.63	Depositional age	Volcanic ash	CA-ID-TIMS zircon U-Pb	9607-1601	Yang et al., 2021	https://doi.org/10.1126/sciadv.abi9643
Ediacaran fossils	Charnwood Forest area, England	Maplewell	Hanging Rocks		Basal part of the formation	556.6	6.4			Depositional age	Dacitic tuff	LA-ICPMS zircon U-Pb	846	Noble et al., 2015	https://doi.org/10.1130/B31013.1
Ediacaran fossils	Zimnie Gory section, White Sea, Russia		Ust-Pinega	B	In the lower part of the 15-m-thick claystone unit in the lower part of sequence B	552.96	0.19	0.3	0.66	Depositional age	Volcanic ash	CA-ID-TIMS zircon U-Pb	White Sea Ash	Yang et al., 2021	https://doi.org/10.1126/sciadv.abi9643
Ediacaran fossils	Jiuqunao section, Hubei, China		Doushantuo	Miaohe	Top of the Miaohe black shale	551.07	0.61			Depositional age	Volcanic ash	CA-ID-TIMS zircon U-Pb	JIN-04-2	Condon et al., 2005	https://doi.org/10.1126/science.1107765
Ediacaran fossils	Jiuqunao section, Hubei, China		Doushantuo	Miaohe	Top of the Miaohe black shale	550.14	0.16	0.24	0.63	Depositional age	Volcanic ash	CA-ID-TIMS zircon U-Pb	16JJW-3	Yang et al., 2021	https://doi.org/10.1126/sciadv.abi9643
Ediacaran fossils	Hauchabfontein section, Namibia	Nama	Zaris	Hoogland	Lower Hoogland Member	548.8	1			Depositional age	Volcanic ash	AA-ID-TIMS zircon U-Pb	94-N-10B	Grotzinger et al., 1995	https://www.science.org/doi/10.1126/science.270.5236.598
Ediacaran fossils	Hauchabfontein section, Namibia	Nama	Zaris	Hoogland	Lower Hoogland Member	547.36	0.23	0.31	0.91	Depositional age	Volcanic ash	CA-ID-TIMS zircon U-Pb	94-N-10B	Bowring et al., 2007	https:/​/​doi.org/​10.2475/​10.2007.01
Ediacaran fossils	Witputs subbasin, Namibia	Nama	Nudaus			545.27	0.11	0.18	0.61	Depositional age	Volcanic ash	CA-ID-TIMS zircon U-Pb	L1941	Nelson et al., 2022	https://doi.org/10.1016/j.epsl.2022.117396
Ediacaran fossils	Witputs subbasin, Namibia	Nama		Nasep		542.65	0.15	0.21	0.62	Depositional age	Volcanic ash	CA-ID-TIMS zircon U-Pb	L1940B	Nelson et al., 2022	https://doi.org/10.1016/j.epsl.2022.117396
E-C boundary	South Oman Salt Basin, Oman	Ara		A4 carbonate	Basal A4C	541	0.13	0.21	0.81	Depositional age	Volcanic ash	CA-ID-TIMS zircon U-Pb	BB-5	Bowring et al., 2007	https:/​/​doi.org/​10.2475/​10.2007.01
E-C boundary	Swartpunt section, Nama Basin	Nama	Urusis	Spitskop	Upper Spitskop Mb.	540.095	0.099	0.17	0.6	Depositional age	Volcanic ash	CA-ID-TIMS zircon U-Pb	15UNA22	Linnemann et al., 2019	https://doi.org/10.1111/ter.12368
E-C boundary	Swartpunt section, Nama Basin	Nama	Urusis	Spitskop	Upper Spitskop Mb.	539.64	0.19	0.23	0.62	Depositional age	Volcanic ash	CA-ID-TIMS zircon U-Pb	15UNA19	Linnemann et al., 2019	https://doi.org/10.1111/ter.12368
E-C boundary	Neint Nababeep Plateau, South Africa	Nama		Huns		539.63	0.15	0.27	0.64	Depositional age	Volcanic ash	CA-ID-TIMS zircon U-Pb	E1680-750	Nelson et al., 2022	https://doi.org/10.1016/j.epsl.2022.117396
E-C boundary	Swartpunt section, Nama Basin	Nama	Urusis	Spitskop	Upper Spitskop Mb.	539.58	0.34	0.37	0.68	Depositional age	Volcanic ash	CA-ID-TIMS zircon U-Pb	15UNA17	Linnemann et al., 2019	https://doi.org/10.1111/ter.12368
E-C boundary	Swartpunt section, Nama Basin	Nama	Urusis	Spitskop	Upper Spitskop Mb.	539.52	0.14	0.2	0.61	Depositional age	Volcanic ash	CA-ID-TIMS zircon U-Pb	15UNA18	Linnemann et al., 2019	https://doi.org/10.1111/ter.12368
E-C boundary	Neint Nababeep Plateau, South Africa	Nama		Spitskop		539.41	0.23	0.33	0.66	Depositional age	Volcanic ash	CA-ID-TIMS zircon U-Pb	L1834-31.5	Nelson et al., 2022	https://doi.org/10.1016/j.epsl.2022.117396
E-C boundary	Cerro Clemente, Mexico		La Ciénega	Unit 3	Top of Unit 3	539.4	0.23	0.35	0.66	Maximum depositional age	Sandy hematite-rich dolostone	CA-ID-TIMS zircon U-Pb	CC1801–138	Hodgin et al., 2021	https://doi.org/10.1130/G47972.1
E-C boundary	Swartpunt section, Nama Basin	Nama	Urusis	Spitskop	Upper Spitskop Mb.	538.99	0.21	0.25	0.63	Depositional age	Volcanic ash	CA-ID-TIMS zircon U-Pb	15UNA20	Linnemann et al., 2019	https://doi.org/10.1111/ter.12368
E-C boundary	Neint Nababeep Plateau, South Africa	Nama		Spitskop		538.74	0.17	0.25	0.63	Depositional age	Volcanic ash	CA-ID-TIMS zircon U-Pb	L1835-0	Nelson et al., 2022	https://doi.org/10.1016/j.epsl.2022.117396
E-C boundary	Swartkloofberg section, Nama Basin	Nama	Nomtsas		Basal Nomtsas Fm.	538.58	0.19	0.24	0.62	Depositional age	Volcanic ash	CA-ID-TIMS zircon U-Pb	17SWART7	Linnemann et al., 2019	https://doi.org/10.1111/ter.12368
E-C boundary	Neint Nababeep Plateau, South Africa	Nama	Nomtsas			538.568	0.093	0.17	0.6	Depositional age	Volcanic ash	CA-ID-TIMS zircon U-Pb	L1832-0	Nelson et al., 2022	https://doi.org/10.1016/j.epsl.2022.117396
E-C boundary	Neint Nababeep Plateau, South Africa	Nama	Nomtsas	Lower	Top of Lower Member	538.04	0.14	0.27	0.63	Depositional age	Volcanic ash	CA-ID-TIMS zircon U-Pb	E1843	Nelson et al., 2022	https://doi.org/10.1016/j.epsl.2022.117396
E-C boundary	Neint Nababeep Plateau, South Africa	Nama	Nomtsas			537.95	0.28	0.36	0.68	Depositional age	Volcanic ash	CA-ID-TIMS zircon U-Pb	E1841-62.1	Nelson et al., 2022	https://doi.org/10.1016/j.epsl.2022.117396
E-C boundary	Spring Mountains, Nevada, USA		Wood Canyon	Lower	Lower Member	532.83	0.98	1	1.14	Maximum depositional age	Micaceous siltstone	CA-ID-TIMS zircon U-Pb	L2005-27.1	Nelson et al., 2023	https://doi.org/10.1073/pnas.2301478120
